# Supplementary material for: Recombination analysis on the receptor switching event of MERS-CoV and its close relatives: implications for the emergence of MERS-CoV
Source: Virol J. 2024 Apr 10;21:84. doi: 10.1186/s12985-024-02358-2 (PMC11008012; doi:10.1186/s12985-024-02358-2)
Supplement: Supplementary file 1 — Additional file 1: Table S1. Representative of merbecoviruses classified according to their strain name, GenBank accession number, host, country, group, and the representative sequences used in RDP5. [file 12985_2024_2358_MOESM1_ESM.xlsx]

## Sheet: Table 1
	Strain-name	Accession	Host	Sampling Location	Group	Used in RDP5
1	HCoV-EMC/2012	NC_019843.3	Human	Jeddah, Saudi Arabia	MERS-CoV- clade A	Yes
2	Jordan-N3	KC776174.1	Human	Jordan	MERS-CoV- clade A
3	Wadi-Ad-Dawasir_1	KJ156881.1	Human	Saudi Arabia	MERS-CoV- clade B- lineage 1
4	Riyadh_5_2013	KJ156944.1	Human	Saudi Arabia	MERS-CoV- clade B- lineage 1
5	Al-Hasa_3	KF186565.1	Human	Saudi Arabia	MERS-CoV- clade B- lineage 2
6	Al-Hasa_25	KJ156866.1	Human	Saudi Arabia	MERS-CoV- clade B- lineage 2
7	Qatar3	KF961221.1	Human	Qatar	MERS-CoV- clade B- lineage 3
8	Qatar4	KF961222.1	Human	Qatar	MERS-CoV- clade B- lineage 3
9	Hu-3098	KR011263.1	Human	Saudi Arabia	MERS-CoV- clade B- lineage 4
10	Ry179	KT368875.1	Camel	Saudi Arabia	MERS-CoV- clade B- lineage 4
11	Riyadh/2959/2015	KT026453.1	Human	Saudi Arabia	MERS-CoV- clade B- lineage 5
12	Riyadh/4050/2015	KT026454.1	Human	Saudi Arabia	MERS-CoV- clade B- lineage 5
13	UAE_B61_2015	MF598651.1	Human	UAE	MERS-CoV- clade B- lineage 6
14	UAE_B90_2015	MF598679.1	Human	UAE	MERS-CoV- clade B- lineage 6
15	camel-415911	MF598719.1	Camel	UAE	MERS-CoV- clade B- lineage 7
16	camel-B63	MF598653.1	Camel	UAE	MERS-CoV- clade B- lineage 7
17	H123990006	NC_038294.1	Human	United Kingdom	MERS-CoV- clade B
18	England-Qatar-2012	KC667074.1	Human	England	MERS-CoV- clade B
19	CIRAD-HKU434	MG923470.1	Camel	Burkina Faso	MERS-CoV- clade C
20	Kenya-C1272	MH734115.1	Camel	Kenya	MERS-CoV- clade C
21	NeoCoV	KC869678.4	Bat	South Africa	group 1 Bat MCr-CoVs	Yes
22	PDF-2180	NC_034440.1	Bat	Southwest Uganda	group 1 Bat MCr-CoVs	Yes
23	PnNL2018B	OQ405399.1	Bat	Netherlands	group 2 Bat MCr-CoVs	Yes
24	MOW15-22	ON325306.1	Bat	Russia	group 2 Bat MCr-CoVs	Yes
25	SC2013	KJ473821.1	Bat	China	group 3 Bat MCr-CoVs	Yes
26	HKU25	KX442564.1	Bat	Guangdong, China	group 3 Bat MCr-CoVs	Yes
27	VsCoV-kj15	LC706863.1	Bat	Japan	group 3 Bat MCr-CoVs	Yes
28	EjCoV-3	LC706865.1	Bat	Japan	group 3 Bat MCr-CoVs	Yes
29	BtCoV-422	MG021452.1	Bat	Guangdong, China	group 3 Bat MCr-CoVs	Yes
30	PaGB01	OQ401251.1	Bat	United Kingdom	group 4 Bat MCr-CoVs	Yes
31	LMH03f	NC_009020.1	Bat	Guangdong, China	Pipistrellus HKU5	Yes
32	TT03f	EF065510.1	Bat	China	Pipistrellus HKU5
33	TT06f	EF065511.1	Bat	China	Pipistrellus HKU5
34	TT07f	EF065512.1	Bat	China	Pipistrellus HKU5	Yes
35	GD2013	KJ473820.1	Bat	China	Pipistrellus HKU5	Yes
36	BY140568	MN611520.1	Bat	China	Pipistrellus HKU5	Yes
37	SM3A	MW218395.1	Bat	Hong Kong	Tylonycteris HKU4	Yes
38	GZ131656	MN611519.1	Bat	China	Tylonycteris HKU4	Yes
39	BtCoV/133	DQ648794.1	Bat	China	Tylonycteris HKU4	Yes
40	B04f	EF065505.1	Bat	China	Tylonycteris HKU4	Yes
41	B05f	EF065506.1	Bat	China	Tylonycteris HKU4
42	B07f	EF065507.1	Bat	China	Tylonycteris HKU4
43	LMH1f	EF065508.1	Bat	China	Tylonycteris HKU4	Yes
44	GX2012	KJ473822.1	Bat	China	Tylonycteris HKU4	Yes
45	MjHKU4-1	OQ786861.1	Pangolin	Guangxi, China	Pangolin MjHKU4	Yes
46	MjHKU4-4	OQ786859.1	Pangolin	Guangxi, China	Pangolin MjHKU4
47	Erinaceus-174	NC_039207.1	Hedgehog	Germany	Hedgehog-CoV-1
48	Erinaceus-216	KC545386.1	Hedgehog	Germany	Hedgehog-CoV-1	Yes
49	HKU31	MK907286.1	Hedgehog	China	Hedgehog-CoV-1	Yes
50	SZ3	AY304486.1	Civet	Shenzhen, China	SARS-CoV
51	TOR2	NC_004718.3	Human	Toronto, Canada	SARS-CoV
52	Wuhan-Hu-1	NC_045512.2	Human	Wuhan, China	SARS-CoV-2
53	RaTG13	MN996532.2	Bat	Yunnan, China	SARS-CoV-2
