# Supplementary material for: Recombination analysis on the receptor switching event of MERS-CoV and its close relatives: implications for the emergence of MERS-CoV
Source: Virol J. 2024 Apr 10;21:84. doi: 10.1186/s12985-024-02358-2 (PMC11008012; doi:10.1186/s12985-024-02358-2)
Supplement: Supplementary file 2 — Additional file 2: Table S2. List of putative recombination events detected by at least six statistical methods implemented in RDP5. [file 12985_2024_2358_MOESM2_ESM.xlsx]

## Sheet: Table 2
Recombination events	Position		Recombinant	Major Parent	Minor Parent	Statistical tests (p-value= 0.05)							Criteria
	Start	End				RDP	GENECONV	Bootscan	MaxChi	Chimaera	SiScan	3Seq	Detected by at least 6 methods	BURT Graph	Based on recombinant score	Recombination breakpoints located at the spike	MERS-CoV, NeoCoV or PDF-2180 as the recombinant
Event 1	22034	25827	HCOV-EMC-2012	NeoCoV	Unknown	3.573e-109	6.096e-88	1.862e-84	6.072e-197	6.072e-197	2.222e-55	9.946e-23	Yes	Yes	Yes	Yes	Yes
			NC_019843.3	KC869678.4	NC_034440.1
Event 2	22862	23025	BtCoV-422	MOW15-22	SM3A	5.946e-19	0.03529	4.281e-06	5.349e-21	NS	1.245e-07	4.843e-51	Yes	Yes	Yes	Yes	No
			MG021452.1	ON325306.1	MW218395.1
Event 3	21963	22861	BtCoV-422	PnNL2018B	Unknown	1.716e-13	3.178e-07	NS	6.072e-197	5.83e-05	0.000352	1.319e-18	Yes	Yes	Yes	Yes	No
			MG021452.1	OQ405399.1	KC545386.1
Event 4	22886	24355	SC2013	PnNL2018B	GD2013	1.476e-24	4.064e-07	7.2e-23	7.868e-222	2.362e-205	1.997e-16	1.075e-06	Yes	Yes	Yes	Yes	No
			KJ473821.1	OQ405399.1	KJ473820.1
Event 5	22012	22814	LMH03f	BY140568	Unknown	7.066e-23	3.157e-20	1.182e-20	1.536e-10	3.648e-11	4.345e-21	0.01153	Yes	Yes	Yes	Yes	No
			NC_009020.1	MN611520.1	KJ473820.1
Event 6	23665	24534	PaGB01	PDF-2180	TT07f	2.059e-21	6.274e-14	1.122e-15	6.072e-197	6.072e-197	1.205e-21	4.178e-07	Yes	Yes	Yes	Yes	No
			OQ401251.1	NC_034440.1	EF065512.1
Event 7	22811	23591	PaGB01	PnNL2018B	BY140568	2.052e-18	0.02664	3.603e-11	6.072e-197	2.079e-17	4.23e-09	NS	Yes	Yes	Yes	Yes	No
			OQ401251.1	OQ405399.1	MN611520.1
Event 8	26850	27554	GD2013	TT07f	Unknown	5.057e-13	2.117e-14	1.026e-13	8.482e-07	3.571e-06	1.031e-14	NS	Yes	Yes	Yes	No	No
			KJ473820.1	EF065512.1	MN611520.1
Event 9	24764	25978	BtCoV-422	PDF-2180	MjHKU4-1	1.128e-09	0.00483	1.151e-06	6.072e-197	1.021e-19	3.711e-05	3.766e-08	Yes	Yes	Yes	Yes	No
			MG021452.1	NC_034440.1	OQ786861.1
Event 10	24481	24763	MOW15-22	BtCoV-422	Unknown	3.746e-06	NS	1.419e-06	5.04e-22	3.848e-08	9.393e-05	1.459e-188	Yes	Yes	Yes	Yes	No
			ON325306.1	MG021452.1	EF065508.1
Event 11	21934	24480	BtCoV-422	MOW15-22	LMH1f	9.274e-05	NS	2.528e-05	0.0005641	4.502e-05	1.624e-15	2.858e-18	Yes	Yes	Yes	Yes	No
			MG021452.1	ON325306.1	EF065508.1
Event 12	28112	30634	GZ131656	B04f	BtCoV/133	1.476e-11	3.842e-10	2.669e-11	9.393e-09	1.374e-09	1.28e-11	1.55e-09	Yes	Yes	Yes	No	No
			MN611519.1	EF065505.1	DQ648794.1
Event 13	944	7006	LMH1f	Unknown	SM3A	2.008e-09	0.008308	3.45e-05	9.356e-10	3.3e-10	4.711e-05	3.595e-11	Yes	Yes	Yes	No	No
			EF065508.1	EF065505.1	MW218395.1
Event 14	27146	27572	EjCoV-3	BtCoV-422	Unknown	6.453e-09	NS	2.496e-08	5.636e-14	3.34e-06	2.34e-05	1.433e-08	Yes	Yes	No	No	No
			LC706865.1	MG021452.1	LC706863.1
Event 15	26296	26598	BtCoV-422	EjCoV-3	Unknown	1.215e-08	0.0005397	0.0001321	5.367e-05	2.919e-05	NS	1.166e-08	Yes	Yes	No	No	No
			MG021452.1	LC706865.1	LC706863.1
Event 16	12974	15187	GZ131656	B04f	BtCoV/133	0.001352	1.732e-05	3.523e-05	2.586e-07	3.585e-08	NS	0.0002649	Yes	Yes	No	No	No
			MN611519.1	EF065505.1	DQ648794.1
Event 17	738	804	PnNL2018B	SC2013	LMH03f	0.00019	0.0003739	0.0202	0.001454	NS	1.937e-07	0.02002	Yes	Yes	Yes	No	No
			OQ405399.1	KJ473821.1	NC_009020.1
Event 18	7934	8234	EjCoV-3	SC2013	GZ131656	0.001989	0.001581	0.000421	0.003529	0.0002185	NS	8.969e-05	Yes	Yes	Yes	No	No
			LC706865.1	KJ473821.1	MN611519.1
Event 19	17553	20144	HKU31	Unknown	GZ131656	0.00796	NS	0.002669	3.453e-212	6.072e-197	1.158e-14	0.00202	Yes	Yes	Yes	No	No
			MK907286.1	KJ473820.1	MN611519.1
Event 20	30153	30512	HKU25	EjCoV-3	HCoV-EMC-2012	0.04834	NS	0.007351	0.0001003	0.0002233	4.451e-11	0.02363	Yes	Yes	Yes	No	No
			KX442564.1	LC706865.1	NC_019843.3
Event 21	13208	14780	GD2013	GX2012	PDF-2180	0.227	NS	0.007638	2.312e-132	0.001103	1.405e-32	4.395e-05	Yes	Yes	No	No	No
			KJ473820.1	KJ473822.1	NC_034440.1
Event 22	7426	12874	HCOV-EMC-2012	HKU31	GZ131656	0.02157	0.000341	NS	6.072e-197	7.921e-221	1.854e-50	0.1513	Yes	Yes	Yes	No	Yes
			NC_019843.3	MK907286.1	MN611519.1
Position indicates the start and end of recombination based on the multiple sequence alignment. “NS” means not significant.
