# Supplementary material for: Recombination analysis on the receptor switching event of MERS-CoV and its close relatives: implications for the emergence of MERS-CoV
Source: Virol J. 2024 Apr 10;21:84. doi: 10.1186/s12985-024-02358-2 (PMC11008012; doi:10.1186/s12985-024-02358-2)
Supplement: Supplementary file 3 — Additional file 3: Table S3. One recombination event identified in the spike gene of HCoV-EMC/2012. [file 12985_2024_2358_MOESM3_ESM.xlsx]

## Sheet: Table 3
Recombination events	Position		Recombinant	Major Parent	Minor Parent	Statistical tests (p-value= 0.05)
	Start	End				RDP	GENECONV	Bootscan	MaxChi	Chimaera	SiScan	3Seq
Event 1	21456	25089	HCOV-EMC-2012	NeoCoV	Unknown	3.573e-109	6.096e-88	1.862e-84	6.072e-197	6.072e-197	2.222e-55	9.946e-23
			NC_019843.3	KC869678.4	NC_034440.1
Position indicates the start and end of recombination based on the genome of HCoV-EMC-2012 (NC_019843.3).
